# Supplementary material for: Prevalence and Global Distribution of Bacterial Species Associated with Acute Otitis Media in Children: Systematic Review and Meta-Analysis
Source: Antibiotics (Basel). 2026 May 3;15(5):463. doi: 10.3390/antibiotics15050463 (PMC13203586; doi:10.3390/antibiotics15050463)
Supplement: Supplementary file 1 [file antibiotics-15-00463-s001.zip]

Archive with 1 entries (1 files):
- antibiotics-4252269-supplementary.pdf
